# Supplementary material for: Neuregulin 4 mediates the metabolic benefits of mild cold exposure by promoting beige fat thermogenesis
Source: JCI Insight. 2024 Jan 9;9(1):e172957. doi: 10.1172/jci.insight.172957 (PMC10906454; doi:10.1172/jci.insight.172957)
Supplement: Supporting data values [file jciinsight-9-172957-s112.xlsx]

## Sheet: Fig1
Fig1C: Relative mRNA of genes in specific tissues at three housing temperatures.
		RT (25°C)			Cold (10°C)			TN (30°C)
iWAT	Ucp1	1.3	0.9	0.8	1165.4	1410.3	2371.4	0.7	0.3	0.5
	Nrg4	1.4	0.5	1.6	3.7	6.3	6.9	1.4	0.7	1.3
eWAT	Ucp1	1.1	0.6	1.5	2.2	1.1	0.9	1	0.4	0.1
	Nrg4	0.9	1.1	1	1.1	2.1	1.7	0.9	0.9	0.8
BAT	Ucp1	1	0.9	1.1	1.6	1.7	1.3	0.6	0.6	0.5
	Nrg4	1.4	0.8	0.9	1.9	1.8	1.4	0.8	0.9	0.6
Liver	Fasn	0.8	0.7	0.5	1.1	1.1	0.8	2.9	1.8	2.7
	Nrg4	1.8	1.4	0.9	1.1	1.3	0.7	1.2	0.7	1.3

## Sheet: Fig3
Fig3A: Rectal temperatures
	WT							KO
Temp	37.5	37.8	37.3	37.5	37	37.5	37.9	37.2	36.7	35.9	37	36.7
Fig3B: Body weight tracker
	WT							KO
0	24.1	23.8	25.8	25.2	25.5	24.3	24.5	24.9	25.9	24.4	25.5	25.2
1	24.9	24	27.2	26	25.9	25.1	24.7	26	26.4	24.1	26.9	26.2
2	24.8	24.6	27.6	26.4	27	25.4	25.1	27.4	27.9	25.2	28.4	26.6
3	25.3	24.7	26.6	27	28	26.3	26.5	28.1	28.7	26.9	29.2	27.2
4	27	25.9	28.4	28.7	29.7	28.7	27.2	30.7	31.4	29.3	31.5	28.6
6	29	27.4	30.8	29.8	31.1	30.6	29.3	33.3	33.8	31.3	33.5	30.3
7	30.2	28.3	31.5	31.3	32.4	31.4	30.1	33.6	34.8	31.6	33.9	31
8	32	29	33.5	32.8	34.5	33.5	32	35.8	35.7	32.5	35.9	32.2
10	33.2	30.3	35.4	33.3	34.3	34.6	32.4	36.8	38	37.3	34.2	33.9
Fig3C: Tissue weight to body weight percentage
	WT							KO
eWAT	3.3509	3.44753	3.48898	3.27057	3.55481	4.91156	2.68642	4.30489	5.69895	5.17855	4.05877	4.06106
BAT	0.268373	0.209571	0.327119	0.274174	0.190671	0.242197	0.232099	0.181522	0.2	0.234584	0.268421	0.279646
iWAT	1.96506	1.71353	2.44689	1.78258	2.45947	3.46734	1.86173	3.15815	3.27684	3.01957	2.61754	2.56667
Fig3D:Food intake
	WT							KO
0	0	0	0	0	0	0	0	0	0	0	0	0
3	0.2	0.4	0.3	0	0.3	0	0.2	0.3	0.3	0.3	0.1	0.1
18	2.1	2.8	3.3	2.6	2.2	2	3	2.2	2.4	2.1	1.7	1.8
24	2.5	3	3.6	3.1	2.5	2.4	3.3	2.5	2.6	2.4	2.2	2.4
Fig3E:Panel of metabolites
	WT							KO
Blood glucose	155	162	156	151	140	150	172	146	156	115	139	145
Cholesterol mg/dL	187.518	210.686	207.825	238.73	252.51	217.697	190.016	295.785	224.305	203.192	121.921	280.192
FFA mM	0.219342	0.433728	0.49597	0.778822	0.650059	0.670528	0.861119	0.761533	0.909529	0.666096	0.956692	0.649498
Plasma TAG mg/dL	18.6497	18.9684	22.9045	23.2606	23.8604	27.7778	25.2662	20.7302	22.1922	21.8923	32.951	23.8604
b-Hydroxybutyrate mM	0.150545	0.084447	0.071911	0.13402	0.439439	0.320348	0.200118	0.507816	0.664513	0.442288	0.204677	0.215503
Fig3F:GTT & ITT
GTT	WT							KO
0	90	110	114	121	101	98	91	114	77	67	85	102
30	436	399	418	556	453	442	406	589	528	479	588	507
60	439	283	353	415	349	410	395	389	423	449	570	444
90	356	265	250	177	225	248	224	287	330	362	462	264
120	274	213	185	174	214	203	200	281	302	333	399	236
GTT AUC	42390	33255	35115	38865	35535	37515	35115	43875	44115	44700	55860	41520
ITT	WT							KO
0	93	124	94	98	102	128	120	102	93	97	117	111
30	54	79	72	66	63	103	64	49	59	146	100	95
60	82	68	41	76	84	72	56	45	57	134	91	87
90	90	85	41	93	86	93	61	62	80	119	83	92
120	115	109	56	95	93	130	89	90	88	99	91	108
ITT AUC	9900	10455	6870	9945	9915	11910	8565	7560	8595	14910	11340	11505

## Sheet: Fig4
Fig4B: Relative mRNA of thermogenesis genes in iWAT and BAT
iWAT	WT										WKO
Nrg4	0.768	1.325	0.91	1.044	0.661	1.32	1.15	1.097	0.888	1.058	0.001	0.002	0.002	0.001	0.002	0.001	0.004	0.015	0.001
Ucp1	0.473	0.251	2.514	0.914	0.975	0.53	3.442	1.796	0.564	2.03	0.892	0.033	0.523	0.01	0.851	0.969	0.905	0.074	0.105
Dio2	0.683	0.399	1.534	1.418	0.689	0.511	2.509	2.239	0.43	1.984	1.153	0.294	0.976	0.344	0.877	1.163	2.249	0.279	0.993
Prdm16	0.622	1.168	0.829	0.988	1.185	1.067	1.246	1.334	0.765	1.045	1.259	1.595	0.905	0.879	1.318	0.948	2.094	0.627	0.532
Cox7a1	0.342	0.577	2.355	0.84	1.064	0.889	3.111	1.398	0.387	1.61	1.04	0.311	0.783	0.161	0.912	1.026	1.47	0.115	0.217
Ppargc1a	0.685	1.202	1.058	1.088	0.878	1.027	1.302	1.338	0.556	1.208	1.076	0.789	0.968	0.707	0.908	0.846	1.989	0.479	0.446
BAT	WT										WKO
Nrg4	0.839	0.864	0.846	0.962	0.896	1.067	1.06	1.109	1.347	1.12	0.003	0.003	0.02	0.024	0.005	0.001	0.004	0	0.003
Ucp1	0.851	0.868	0.915	1.024	0.957	0.994	1.029	1.12	1.327	0.992	0.853	1.256	0.58	0.804	1.049	0.72	0.53	0.528	0.716
Dio2	0.753	0.491	1.152	1.4	0.931	0.935	1.349	1.325	1.21	0.892	1.016	1.278	0.542	0.411	0.907	0.893	1.162	0.883	1.557
Prdm16	1.197	1.025	0.861	0.941	1.281	0.95	0.737	0.97	1.379	0.837	0.935	0.907	1.532	2.466	0.901	0.732	0.557	0.494	1.09
Cox7a1	0.841	1.092	0.802	1.141	1.018	1.021	1.012	1.18	0.932	1.028	0.997	1.135	1.052	1.247	1.031	0.793	0.675	0.548	0.766
Ppargc1a	0.823	0.807	0.759	1.105	1.236	0.76	0.756	1.442	1.023	1.713	1.467	1.279	1.08	1.165	1.263	1.232	0.574	0.398	0.897

## Sheet: Fig5
Fig5B: Metabolic panel
	WT								AKO
Body weight	22.7	21.9	23	22.2	22.4	22.1	23.3	20.5	24.1	22	22	20.1	22.7	20.9	20.3	22.6
Liver weight/ Body weight%	4.99868	5.25571	5.35478	5.23874	5.66116	5.68054	5.33348	5.86098	5.62656	5.21	5.42	5.16617	5.48811	5.49952	5.32562	5.55044
eWAT weight/ Body weight%	0.811454	0.814612	0.636957	0.886937	0.633036	0.782353	0.702575	0.802927	0.705809	0.786364	0.881818	0.476119	0.788987	0.626794	0.739901	0.975664
BAT weight/ Body weight%	0.340088	0.26484	0.248696		0.290179	0.341176	0.285408	0.314146	0.33195	0.224091	0.302727	0.351741	0.26652	0.262679	0.310345	0.384956
iWAT weight/ Body weight%	0.755066	0.620091	0.529565		0.619643	0.636652	0.582833	1.03122	0.595021	0.710909	0.671818	0.862189	0.804846	0.660766	0.793596	0.703982
Rectal temperature	37.3	36.7	37.2	37	36.9	37.2	37.3	37.5	36.4	37	37.3	36.5	36.3	36.8	37	36.8
Blood glucose	108	104	101	125	114	130	124	93	116	99	124	102	133	111	111	113
Fig5C: Relative mRNA of thermogenesis genes in iWAT and BAT
iWAT	WT								AKO
Nrg4	1.33	1.17	0.91	1.11	0.88	0.83	1.29	0.68	0	0.01	0.01	0	0	0	0	0.01
Ucp1	3.15	0.6	0.9	1.14	1.06	0.55	1.55	0.58	0.4	0.27	0.09	0.01	0.29	1.21	0.11	0.55
Dio2	1.44	1.1	0.93	1.32	1.12	0.61	1.57	0.48	0.78	0.58	0.3	0.37	0.31	1.4	0.36	0.63
Cox7a1	2.93	0.44	0.5	1.34	1.25	0.55	1.55	1.07	1.33	0.42	0.27	0.39	0.48	1.35	0.21	0.83
BAT	WT								AKO
Nrg4	0.86	1.25	0.78	1.16	1.43	1.1	0.94	0.7	0	0	0	0	0	0.01	0	0
Ucp1	1.03	1.28	0.98	1.05	1.27	1.05	0.82	0.67	1.21	1.37	0.85	1.07	0.94	0.97	1.21	0.84
Dio2	0.48	1.57	0.52	1.84	1.94	0.73	0.95	1.04	0.61	0.79	0.74	0.7	0.88	1.11	1.32	1.08
Cox7a1	1.08	1.16	0.98	0.98	0.94	1.14	0.85	0.92	1.15	1.12	1.13	1.08	1.08	1.05	1.16	0.96

## Sheet: Fig6
Fig6A: qPCR validation of hepatic knocking down
	WT			LKO
Nrg4	0.82	0.78	1.56	0.03	0.01	0.03
Fig6A: relative mRNA level of thermogenesis genes from adipose tissue of LKO mice
BAT	WT								LKO
Nrg4	0.9	1.3	0.8	1.2	1.4	1.1	0.9	0.7	0.8	1.4	0.7	1.3	0.8	1
Ucp1	1	1.3	1	1.1	1.3	1.1	0.8	0.7	0.9	0.9	2	0.8	1.3	1.2
Dio2	0.5	1.6	0.5	1.8	1.9	0.7	1	1	0.9	1.1	1.2	0.6	1.3	1.9
Cox7a1	1.1	1.2	1	1	0.9	1.1	0.8	0.9	1.1	1.1	1	1	1.2	1.1
iWAT	WT								LKO
Nrg4	1.3	1.2	0.9	1.1	0.9	0.8	1.3	0.7	0.8	1	0.7	1	0.8	0.9
Ucp1	4.1	0.4	0.3	1.5	1.4	0.7	2	0.7	0.1	1.3	0.2	0	2.5	2.7
Dio2	1.7	0.7	0.6	1.6	1.3	0.7	1.9	0.6	0.2	1.2	0.3	0.3	1.9	2.5
Cox7a1	2.9	0.4	0.5	1.3	1.2	0.6	1.6	1.1	0.3	1.4	0.3	0.5	2.5	2.6
Fig6B: rectal temperature
	WT								LKO
Temperature	37.3	36.7	37.2	37	36.9	37.2	37.3	37.5	36.3	36.8	36.7	36.9	37.2	37.4

## Sheet: Fig7
Fig7A: Metabolic parameters
	Fc					hNRG4-Fc
rectal temperature	36.9	37.1	36.6	36.6	36.3	37.2	37.3	37.5	36.9	37.5	37.1
Body weight	36.1	37.4	35.2	31.5	34.7	30.9	34	30.2	33.3	34.7	33.7
Liver weight/ Body weight%	3.50609	3.68262	3.59687	4.10794	3.6196	3.98964	4.06912	3.71854	4.03543	3.88732	4.30208
eWAT weight/ Body weight%	4.28754	4.98342	4.65966	1.42444	1.18761	1.32913	2.92588	2.46788	1.88468	2.07464	2.32226
BAT weight/ Body weight%	2.47507	2.68931	2.36108	1.03968	1.06225	1.11683	1.66029	1.69503	1.21592	1.25562	1.12611
iWAT weight/ Body weight%	0.33241	0.342513	0.396875	0.262857	0.348991	0.366343	0.359706	0.425828	0.373874	0.372334	0.413353
Fig7C: relative mRNA level of thermogenesis genes from adipose tissue
iWAT	Fc					hNRG4-Fc
Ucp1	2.5	0.6	0.5	3	0.1	7.5	5.1	5.5	4.6	4	4.8
Cox7a1	1.5	1.2	0.4	1.4	0.4	3.7	1.9	2.9	2.5	1.8	1.7
Dio2	1.2	0.2	1	1.8	1.5	3.8	3.2	4.3	4.2	4.1	4.7
Cidea	1.5	0.6	0.6	1.8	0.4	4.2	2.2	4	2.8	3	2.8
BAT	Fc					hNRG4-Fc
Ucp1	0.8	0.8	1	1.3	1.1	0.8	0.9	0.9	1	0.8	0.7
Cox7a1	0.8	0.9	1	1.4	1	0.6	0.8	0.9	1.4	0.9	1.1
Dio2	0.7	0.4	1.1	1.7	1.3	0.7	0.7	0.9	1.6	1.2	1.1
Cidea	1	0.9	1.1	1.2	0.8	1	1.2	1.1	1.1	1	0.9
Fig7E: Blood glucose and plasma insulin of mice before and after recombinant protein treatment
Glucose	Fc										hNRG4-Fc
Before	189	159	129	169	150	144	148	190	157	152	162	176	152	162	145	162	145	188	163	190
After	167	140	188	210	152	140	180	169	159	163	146	128	149	132	124	118	99	142	115	149
Insulin	Fc										hNRG4-Fc
Before	4.2925	4.4663	4.5653	4.4091	4.6522	4.5565	4.3563	9.7914	3.7953	3.8624	5.6609	3.7689	4.4564	6.025	14.7546	4.8942	5.9348	2.857	3.7986	6.4067
After	9.699	5.3111	4.0241	9.523	6.575	8.8432	4.958	8.5605	4.0065	4.4509	4.5576	3.2486	2.8658	3.9141	6.3781	1.9781	4.0736	4.8876	2.5061	7.1426
Fig7F: ITT in mice after recombinant protein treatment
	Fc										hNrg4-Fc
0	153	130	125	168	167	202	150	131	183	163	119	140	145	111	131	137	148	190	156	199
15	129	126	99	99	120	169	95	108	97	131	144	119	89	108	110	86	104	67	93	120
30	111	87	75	90	116	124	85	106	80	126	100	67	82	65	92	71	76	62	82	69
60	95	111	76	83	102	132	93	80	102	107	112	82	70	64	89	51	77	72	80	71
90	99	110	80	111	132	131	136	92	114	139	109	91	82	61	83	69	84	90	80	99
120	129	180	107	116	137	146	138	111	139	131	124	112	111	82	108	77	105	112	113	110
ITT AUC	13335	14153	10395	12330	14738	16920	13403	11813	13193	15368	13793	11213	10493	8895	11483	8670	10785	10365	10905	11595

## Sheet: FigS1
FigS1: Metabolic parameters of HFD-fed WT and AKO mice
		WT							AKO
Body weight	Wk0	31.4	28.7	29.4	27.6	29.8	29.3	33.2	32.6	27	32.9	34.2	32	24.8	35.1	29.2
	Wk10	37.3	30.2	30.8	30.9	36	30.6	36.2	34.9	31	41.5	38.7	36.8	27.7	42.2	39
Tissue weight/ Body weight%	Liver	2.87855	3.05728	3.39156	3.81974	3.41306	3.12582	3.04337	2.99914	2.77194	3.04627	2.9478	3.81304	3.29134	3.30948	2.98744
	eWat	6.08311	3.33245	4.58604	3.51812	5.33972	3.71503	5.47873	5.55415	3.00387	5.10554	4.75711	3.58967	2.30072	4.07749	5.09564
	iWat	5.037	1.58874	2.51234	1.61424	2.67444	2.23791	4.02707	4.80172	1.87161	6.13205	4.64548	3.27391	1.27004	5.96872	4.68154
	BAT	0.486595	0.259934	0.293831	0.254045	0.334722	0.341503	0.305249	0.454155	0.29129	0.63494	0.432817	0.471467	0.283394	0.657583	0.411538
Blood glucose		164	136	130	164	149	116	154	143	138	144	170	126	124	172	143
Cholesterol		171.239	77.4372	138.602	146.056	173.052	144.082	160.481	148.151	89.0818	151.939	150.408	167.129	67.7668	181.151	150.488
TAG		26.8781	18.9684	21.2738	23.5605	24.1603	27.0468	18.0125	18.0499	21.986	27.4404	20.1117	27.2717	18.5748	22.9982	23.4106
FFA mM		0.759458	1.09833	0.464157	1.22281	0.814783	1.17233	0.764299	1.18892	1.63429	1.03263	1.16541	0.557519	0.897772	1.03885	1.09764

## Sheet: FigS2
FigS1A: relative mRNA level of thermogenesis genes from primary iWAT stromal/vascular cells
	WT-Control			Nrg4-KO-Control			WT-Isopropanol			Nrg4-KO-Isopropanol
Ppargc1a	0.603503	1.16546	1.42174	1.25506	0.624972	1.07464	9.94767	12.6186	13.2773	12.6599	14.5545	15.4695
Ucp1	0.831481	1.29034	0.932059	1.07091	1.83971	1.62598	72.0595	125.495	141.653	235.283	237.609	138.391
Dio2	0.586898	1.21402	1.40349	1.92942	1.57425	1.81766	0.853651	1.68337	1.23304	1.12336	1.09065	1.62031
FigS1A: relative mRNA level of thermogenesis genes from differentiated C3H 10T1/2 cells treated with Fc or Nrg4-Fc
	Fc				Fc+ISO				Nrg4-Fc				Nrg4-Fc + ISO
Ucp1	2.43756	0.731322	0.794746	0.704455	39.5814	28.442	28.5805	33.9361	1.47451	0.764312	1.47707	0.662359	30.4804	38.8115	24.0318	35.4879
Dio2	0.348197	0.434545	0.866859	1.04596	2.56575	1.69629	0.793302	0.946198	1.81616	0.969517	0.740553	0.735869	2.59604	1.95523	2.05192	2.9482
Cidea	1.01941	0.65156	0.67967	1.00146	1.10944	0.978375	0.93661	0.79605	1.11792	0.960107	0.804571	1.121	0.928692	0.968873	1.23435	0.923496
Fabp4	1.02421	1.0862	1.06118	1.17517	1.04595	1.006	0.876012	0.906552	1.31062	0.96839	1.35928	1.05447	0.970373	0.833124	0.804384	0.791352
